# Supplementary material for: Spontaneous remission in adult patients with IgA nephropathy treated with conservative therapy
Source: PLoS One. 2021 May 27;16(5):e0251294. doi: 10.1371/journal.pone.0251294 (PMC8159003; doi:10.1371/journal.pone.0251294)
Supplement: S1 Data — (XLSX) [file pone.0251294.s001.xlsx]

## Sheet: Sheet1
sex m1 f2	Age	Age <40 : １	RASi yes1	Anti plate yes:1	RBX-IgA	IgA <360:1	RBX-eGFR	RBx GFR<60	UP <0.5:0 0.5-1:1 >1:2	UP >1g : 1	UP <0.5 : 1	GFR30↓	GFR30↓ duration	UB remission	UP remission	both remission	UB remission 3y	UB remission 5y	UP remission 3y	UP remission 5y	UB remission duration	UP remission duration	M	E	S	T	Global screlosis	Cresent	Fibro Cresent	Celluar Cresent
2	50	0	1	1	394	0	52.348	0	0	0	1	0	18.75	1	1	1	0	1	0	1	4.33333	4.33333	0	0	1	0	1	1	0	1
1	22	1	1	2	403	0	79.8963	1	0	0	1	1	12.0833	1	1	1	0	0	0	1	14.25	4.66667	0	0	1	0	0	1	1	0
1	22	1	1	1	356	1	89.6572	1	0	0	1	0	18.1667	0	1	0	0	0	0	0	18.1667	6.83333	1	0	1	0	1	1	0	1
2	38	1	1	2	247	1	64.427	1	1	0	0	0	15.5	0	1	0	0	0	0	0	15.5	15.5	1	0	1	0	1	0	0	0
2	20	1	0	2	294	1	112.234	1	0	0	1	0	17.1667	1	1	1	1	1	1	1	2.83333	2.83333	1	0	0	0	1	0	0	0
1	33	1	1	2	290	1	71.1194	1	0	0	1	0	17.25	1	1	1	1	1	1	1	2.83333	2.83333	0	0	1	0	1	1	0	1
1	32	1	1	1	234	1	86.8285	1	0	0	1	0	17	1	1	1	1	1	1	1	2.75	2.75	1	0	1	0	1	1	0	1
1	53	0	1		514	0	67.207	1	0	0	1	0	16.75	1	1	1	0	0	1	1	12.5	2.41667	1	0	0	0	1	0	0	0
2	44	0	1	2	245	1	33.4897	0	0	0	1	1	11.5	1	0	0	0	1	0	0	4.5	13.6667	0	0	1	1	1	1	0	1
2	29	1	1	2	338	1	90.4189	1	2	1	0	1	13.1667	1	1	1	1	1	1	1	2.5	2.5	0	0	1	0	1	1	0	1
1	25	1	1	2	398	0	101.074	1	0	0	1	0	16.4167	1	1	1	1	1	1	1	2.16667	2.16667	0	0	1	0	0	0	0	0
2	29	1			261	1	144.661	1	1	0	0	0	8.25	1	0	0	0	1	0	0	3.75	8.25	0	0	0	0	0	1	0	1
2	63	0	1	2	173	1	59.8024	0	2	1	0	1	12.4167	0	0	0	0	0	0	0	12.8333	12.8333	0	0	0	0	1	0	0	0
2	30	1			326	1	91.1246	1	0	0	1	0	15.5833	1	1	1	1	1	1	1	2.5	2.5	0	0	0	0	0	0	0	0
2	53	0	1	2	362	0	73.494	1	0	0	1	0	15.5	1	1	1	0	1	0	1	3.5	3.66667	0	0	0	0	1	0	0	0
2	39	1	1	2	195	1	57.6165	0	0	0	1	0	15.4167	1	1	1	1	1	1	1	2.16667	1	0	0	1	0	0	0	0	0
1	35	1	0	2	374	0	77.5288	1	0	0	1	0	11.9167	1	0	0	1	1	0	0	0.25	11.9167	1	0	1	0	1	0	0	0
2	30	1	1	2	178	1	86.5337	1	0	0	1	0	13.3333	1	1	1	1	1	0	0	2.83333	4	1	0	1	0	1	1	0	1
1	40	0	1	2	306	1	68.8033	1	0	0	1	0	11.9167	0	1	0	0	0	0	1	11.9168	3.33333	0	0	1	0	1	0	0	0
1	39	1	1	2	233	1	78.9464	1	1	0	0	0	13	1	0	0	0	1	0	0	3.83333	13	0	0	0	0	1	0	0	0
2	17	1			240	1	141.915	1	0	0	1	0	9.33333	0	0	0	0	0	0	0	9.33333	9.33333	0	0	1	0	0	0	0	0
2	32	1	0	1	502	0	115.716	1	0	0	1	0	6.58333	1	1	1	1	1	0	1	3	3.25	1	0	1	0	1	0	0	0
1	29	1	1	2	454	0	73.0072	1	1	0	0	0	12.0833	1	0	0	0	0	0	0	8.41667	12.0833	1	0	0	0	1	0	0	0
2	49	0	1	1	463	0	82.0469	1	0	0	1	0	12.0833	1	0	0	1	1	0	0	2.25	12.0833	1	0	0	0	1	0	0	0
1	55	0	1	1	383	0	56.4615	0	2	1	0	1	9.25	1	0	0	1	1	0	0	1.5	11.9167	1	0	0	1	1	0	0	0
1	57	0	0	2	473	0	47	0	1	0	0	0	11.75	1	0	0	0	1	0	0	4.66667	11.75	1	0	0	0	1	0	0	0
2	33	1	1	1	391	0	77.6418	1	2	1	0	0	5.25	0	1	0	0	0	1	1	5.25	1.91667	1	0	0	1	1	0	0	0
1	47	0	1	2	367	0	83.1583	1	1	0	0	0	11.5	0	0	0	0	0	0	0	11.5	11.5	0	0	0	0	1	1	0	1
1	51	0	1	2	360	0	58.8904	0	2	1	0	1	5.83333	1	0	0	1	1	0	0	0.333333	12.4167	1	1	1	0	1	0	0	0
1	43	0	1	2	357	1	49.8897	0	0	0	1	0	10.6667	1	0	0	1	1	0	0	1.33333	10.6667	0	0	0	0	1	0	0	0
1	35	1	1	2	208	1	53.3785	0	0	0	1	0	10.5833	0	0	0	0	0	0	0	10.5833	10.5833	0	0	0	0	1	0	0	0
2	41	0	1	2	356	1	67.6488	1	0	0	1	1	7.41667	1	0	0	0	0	0	0	10.0833	10.75	0	0	1	1	1	0	0	0
1	38	1	1	1	297	1	83.7399	1	0	0	1	0	10.4167	0	0	0	0	0	0	0	10.4167	10.4167	1	0	1	0	0	0	0	0
2	65	0	1	1	447	0	46.2954	0	0	0	1	0	10.4167	1	0	0	1	1	0	0	2.83333	10.4167	0	0	1	0	1	0	0	0
1	38	1	1	2	383	0	73.9407	1	0	0	1	0	10.1667	1	1	1	1	1	1	1	0.166667	2.75	1	0	1	0	1	0	0	0
2	38	1	1	2	292	1	73.4128	1	0	0	1	0	9.75	0	0	0	0	0	0	0	9.75	9.75	0	0	0	0	1	0	0	0
1	59	0	1	2	314	1	55.3352	0	2	1	0	1	3.66667	0	0	0	0	0	0	0	7.08333	7.08333	0	0	1	0	1	0	0	0
1	58	0	0	2	316	1	51.9152	0	0	0	1	0	9.75	1	0	0	0	0	0	0	5.5	9.75	1	0	0	0	1	0	0	0
1	41	0	1	2	392	0	56.8088	0	0	0	1	0	9.75	1	0	0	1	1	0	0	1.5	9.75	0	0	0	0	1	1	0	1
2	26	1	0	2	624	0	115.091	1	0	0	1	0	9.75	1	0	0	1	1	0	0	0.75	9.75	1	0	0	0	1	0	0	0
1	22	1	1	2	335	1	96.6863	1	0	0	1	0	9.58333	1	1	1	1	1	1	1	3.08333	0.666667	0	0	0	0	0	1	0	1
1	31	1	1	2	412	0	85.3964	1	0	0	1	0	9.5	0	0	0	0	0	0	0	9.5	9.5	1	0	0	0	0	0	0	0
2	23	1	1	2	191	1	119.213	1	0	0	1	0	9.33333	0	0	0	0	0	0	0	9.33333	9.33333	0	0	1	0	0	0	0	0
2	55	0	1	2	533	0	56.3962	0	0	0	1	0	4.75	0	1	0	0	0	1	1	4.75	0.166667	0	0	1	0	1	0	0	0
1	32	1	1	2	459	0	87.9736	1	2	1	0	0	9.33333	0	0	0	0	0	0	0	9.33333	9.33333	0	0	1	0	1	0	0	0
2	56	0	1	2	316	1	59.2604	0	0	0	1	0	5.83333	0	0	0	0	0	0	0	5.83333	5.83333	1	0	1	0	1	0	0	0
1	30	1	1	2	190	1	84.0628	1	0	0	1	0	8.83333	1	1	1	1	1	1	1	1.75	0.416667	1	0	0	0	1	1	1	0
1	32	1	1	2	307	1	68.0209	1	1	0	0	0	8.25	1	0	0	0	0	0	0	5.91667	8.25	0	0	1	1	1	0	0	0
1	29	1	1	1	391	0	92.9	1	0	0	1	0	6	1	0	0	1	1	0	0	1.58333	6	1	0	0	0	1	0	0	0
1	31	1	1	2	308	1	85.4	1	1	0	0	0	7.41667	0	0	0	0	0	0	0	7.41667	7.41667	0	0	1	0	1	0	0	0
1	27	1	1	2	285	1	92.2	1	1	0	0	0	6	0	0	0	0	0	0	0	6	6	0	0	0	0	0	0	0	0
1	59	0	1	1	456	0	35.0371	0	0	0	1	0	5.75	0	0	0	0	0	0	0	5.75	5.75	0	0	0	1	1	0	0	0
1	43	0	1	2	303	1	64.5042	1	0	0	1	0	5.41667	0	0	0	0	0	0	0	5.41667	5.41667	0	0	0	0	1	0	0	0
1	51	0	1	2	460	0	43.4375	0	2	1	0	1	3.33333	0	0	0	0	0	0	0	5.58333	5.58333	0	0	1	1	1	1	1	0
2	52	0	1	2	414	0	100.665	1	0	0	1	0	5.25	0	0	0	0	0	0	0	5.25	5.25	0	0	0	0	0	0	0	0
2	61	0	1	2	509	0	69.4185	1	0	0	1	0	4.41667	1	1	1	1	1	1	1	2.75	2.5	0	0	0	0	0	1	0	1
2	27	1	0	2	245	1	92.2925	1	1	0	0	0	5.16667	1	0	0	0	1	0	0	4.75	5.16667	0	0	0	0	0	0	0	0
1	39	1	0	2	228	1	76.072	1	0	0	1	0	5.25	1	0	0	1	1	0	0	2.58333	5.25	1	0	0	0	0	0	0	0
1	62	0	1	1			39.2268	0	2	1	0	1	4.83333	0	0	0	0	0	0	0	5.25	5.25	0	0	1	0	1	0	0	0
2	45	0	1	2	466	0	73.3178	1	0	0	1	0	4.91667	1	1	1	1	1	1	1	1.25	0.333333	0	0	0	0	1	0	0	0
1	48	0	1	2			65.2956	1	0	0	1	0	5	0	0	0	0	0	0	0	5	5	0	0	0	0	0	0	0	0
1	40	0	1	2	570	0	47.3	0	0	0	1	0	5.16667	1	1	1	1	1	1	1	0.25	0.416667	0	0	0	1	1	1	0	1
